# Supplementary material for: Single-cell transcriptome profiling reveals immunological fitness of HIV long-term non-progressors
Source: J Virol. 2025 Nov 24;99(12):e01597-25. doi: 10.1128/jvi.01597-25 (PMC12724274; doi:10.1128/jvi.01597-25)
Supplement: Table S1 — Characteristics of HIV-infected individuals and healthy donors. [file jvi.01597-25-s0005.xlsx]

## Sheet: Sheet1
Suppl Exce1. Characteristics of HIV-infected individuals and healthy donors.
Abbreviations. IDU, Injection drug use; MSM, Male-to-male sexual.
Note: “—” denotes not applicable. Basic information was obtained from the National Notifiable Disease Surveillance System (NNDSS) of the Chinese Center for
Sample ID	Group	Age (years)	Gender	Transmission Category	Duration of HIV	CD4+T cell count（cells/μL）	Plasma HIV RNA（log10 copies/mL）
					infection (years)
LTNP1	LTNP	41	Female	IDU	19	1087	2·76
LTNP2	LTNP	38	Male	MSM	17	753	4·49
LTNP3	LTNP	54	Male	IDU	14	573	2·6
LTNP4	LTNP	45	Male	IDU	11	985	3·35
TP1	TP	33	Male	MSM	6	273	4·67
TP2	TP	45	Male	IDU	2	180	3·99
TP3	TP	61	Female	Heterosexual contact	5	414	5·23
TP4	TP	51	Male	Heterosexual contact	5	260	4·89
HD1	HD	41	Male	-	-	830	-
HD2	HD	44	Female	-	-	885	-
HD3	HD	44	Male	-	-	645	-
HD4	HD	42	Male	-	-	622	-
