# Supplementary material for: Single-cell transcriptome profiling reveals immunological fitness of HIV long-term non-progressors
Source: J Virol. 2025 Nov 24;99(12):e01597-25. doi: 10.1128/jvi.01597-25 (PMC12724274; doi:10.1128/jvi.01597-25)
Supplement: Table S2 — Per-donor breakdown of immune cell numbers across major subsets and T-cell subpopulations. [file jvi.01597-25-s0006.xlsx]

## Sheet: Sheet1
Suppl Excel 2. Per-donor breakdown of immune cell numbers across major subsets and T-cell subpopulations.
Counts are shown for each donor. Major immune subsets include B cells, CD4⁺ T cells, CD8⁺ T cells, dendritic cells (DC), monocytes, NK cells, other, and other T cells. CD4⁺ T and CD8⁺ T-cell subpopulations are further subdivided as indicated. Donors are shown as columns and subsets as rows to provide a clear per-donor breakdown.
Cell Population / Sample ID	HD1	HD2	HD3	HD4	LTNP1	LTNP2	LTNP3	LTNP4	TP1	TP2	TP3	TP4
MAJOR SUBSETS
B cells	879	1764	3503	2323	533	293	2140	657	765	1485	2381	1473
CD4+ T cells	2998	2640	5458	4291	1268	1822	4020	2032	1215	850	371	960
CD8+ T cells	2977	1712	3690	4605	722	2123	9565	2672	9266	2952	4138	5025
Monocytes	1002	807	5536	2259	5695	1147	3284	1111	2215	2143	2409	2210
Dendritic Cells (DCs)	44	38	229	76	8	35	228	34	46	102	55	46
Natural Killer (NK) cells	341	1697	5821	995	348	459	1147	666	1509	477	3410	653
other T cells	562	766	2814	305	163	178	1398	400	1110	1130	249	809
other cells	240	407	1103	405	537	166	158	47	244	414	1509	529
CD4+ T CELL SUBPOPULATIONS
CD4+ Naive	1198	1162	1767	1385	650	1160	1596	901	325	333	67	137
CD4+ Central Memory	1052	857	1418	1392	312	349	1170	641	309	190	39	361
CD4+ Effector Memory	7	3	10	38	7	1	21	8	97	7	13	46
CD4+ Effector–GNLY	78	95	197	65	15	28	228	97	126	40	30	20
CD4+ Effector–GZMK	257	162	484	263	34	24	338	140	39	37	17	24
NKT-like	26	5	48	71	11	13	191	16	17	19	7	7
CD4+ IFN	17	13	15	117	39	42	29	22	88	20	16	13
CD4+ MAIT	88	107	564	385	79	39	94	18	20	73	94	48
Suppressive Treg	118	88	228	261	41	66	160	101	57	43	18	90
T cell-Platelet Double	17	20	70	58	6	1	3	1	2	10	1	11
TIGIT+CD4+T	5	8	98	20	5	2	8	2	4	3	6	2
Mast cell-like cluster	21	12	35	8	3	19	17	6	4	4	2	3
Unknown	7	2	17	11	1	3	15	1	2	3	1	40
CD8+ T CELL SUBPOPULATIONS
CD8+ Naive	1464	420	1179	2739	235	523	1965	1244	212	713	441	114
CD8+ Memory	716	478	790	953	240	1067	4521	655	1972	1100	1037	2365
CD8+ Effector Memory–GZMK	28	46	152	67	17	17	87	12	109	173	591	347
CD8+ Effector–GNLY	530	565	916	357	88	296	1618	454	3502	686	1243	1147
CD8+ MAIT	87	61	163	94	98	80	744	160	475	102	354	368
ISG-high CD8+T cells	0	0	0	2	1	3	8	2	965	9	121	92
Myeloid-like cluster	9	1	19	7	6	7	228	8	38	23	18	16
Chemokine high CD8+ T	2	2	5	13	4	11	21	7	19	9	18	30
NK-like CD8+T cells	2	6	11	5	1	0	12	9	32	15	9	14

## Sheet: Sheet2
				PTGDS								GZMH
				XCL2								PTGDS
				CLIC3								XCL2
				TIGIT								CLIC3
				SH2D1A								TIGIT
				CCL3L3								SH2D1A
				CCL3								CCL3L3
				CCL4								CCL3
				CCL4L2								CCL4
				LST1								CCL4L2
				CST3								LST1
				S100A12								CST3
				FCN1								S100A12
				MNDA								FCN1
				S100A9								MNDA
				LYZ								S100A9
				S100A8								LYZ
				EPSTI1								S100A8
				MX1								EPSTI1
				ISG15								MX1
				PRF1								ISG15
				IFI6								PRF1
				HBA2								IFI6
				LY6E								HBA2
				IFI44L								LY6E
				IFI27								IFI44L
				CLU								IFI27
				SDPR								CLU
				SPARC								SDPR
				PF4								SPARC
				NRGN								PF4
				MYL9								NRGN
				TUBB1								MYL9
				PPBP								TUBB1
				PTGDR								PPBP
				RHOC								PTGDR
				TTC38								RHOC
				TRDC								TTC38
				HOPX								TRDC
				KLRF1								HOPX
				TYROBP								KLRF1
				KLRB1								TYROBP
				RCAN3								KLRB1
				TRABD2A								RCAN3
				LEF1								TRABD2A
				ACTN1								LEF1
				MAL								ACTN1
				CCR7								MAL
				LRRN3								CCR7
				ITGB1								LRRN3
				SPON2								ITGB1
				LAIR2								SPON2
				FCGR3A								LAIR2
				FGFBP2								FCGR3A
				PRSS23								FGFBP2
				GZMB								PRSS23
				ASCL2								GZMB
				ZNF683								ASCL2
				GNLY								ZNF683
				COTL1								GNLY
				HLA−DQA1								COTL1
				JUN								HLA−DQA1
				HLA−DQB1								JUN
				PMAIP1								HLA−DQB1
				CD160								PMAIP1
				DUSP2								CD160
				GPR183								DUSP2
				CMC1								GPR183
				GZMK								CMC1
												GZMK
