# Supplementary material for: Single-cell transcriptome profiling reveals immunological fitness of HIV long-term non-progressors
Source: J Virol. 2025 Nov 24;99(12):e01597-25. doi: 10.1128/jvi.01597-25 (PMC12724274; doi:10.1128/jvi.01597-25)
Supplement: Table S3 — Information on cells with HIV transcripts detected per donor. [file jvi.01597-25-s0007.xlsx]

## Sheet: Sheet1
Suppl Excel 3. The information of cells with HIV transcripts detected per-donor.
Footnote. “HIV reads” denote viral transcripts captured in the droplet-based 10x 3′ scRNA-seq libraries and are not equivalent to plasma HIV-1 RNA (viral load). HIV RNA+ cells were identified using a conservative viral read–calling pipeline on a combined human and HIV reference with post-alignment filtering and barcode/UMI association; We categorized cells with 1 HIV-1 reads as HIV-RNA+ and detec…
Sample ID	Group	Cell subtype	Cell type	Cell barcode	Number of HIV reads	HIV RNA⁺ cells, n
LTNP1	L	CD4+ Central Memory	CD4 + T cell	TTTACCATCCATGATG	7	1
LTNP2	L	CD4+ Naive	CD4 + T cell	GTAATGCCACAGACGA	2	1
LTNP3	L	CD4+ Central Memory	CD4 + T cell	CGAATTGCAAGGTCTT	2	1
TP1	T	CD4+ Central Memory	CD4 + T cell	ACCGTTCGTTGGAGAC	2	6
TP1	T	CD4+ Central Memory	CD4 + T cell	CTCCTTTCAATCCAGT	8
TP1	T	CD8+ Effector-GNLY	CD8 + T cell	GGGTTTAGTGAGATTA	3
TP1	T	CD4+ Central Memory	CD4 + T cell	GGTTCTCCATCGCTAA	4
TP1	T	CD4+ Central Memory	CD4 + T cell	TCAAGCAAGCACTCGC	5
TP1	T	CD4+ Central Memory	CD4 + T cell	TCCACCAGTTTCGATG	1
TP3	T	/	Monocytescytes	CTGCCATCAACCGTAT	4	3
TP3	T	CD4+ Central Memory	CD4 + T cell	GTAGGTTGTGCCTGAC	4
TP3	T	Suppressive Treg	CD4 + T cell	TGGGTTAAGGAAGAAC	2
TP4	T	CD8+ Memory	CD8 + T cell	TTTGATCTCACGGAGA	47	24
TP4	T	CD4+ Naïve	CD4 + T cell	TTCCTCTGTCCGGACT	1
TP4	T	CD4+ Central Memory	CD4 + T cell	TTATTGCGTACAACGG	2
TP4	T	/	other	TGTCAGATCGTGCAGC	1
TP4	T	Suppressive Treg	CD4 + T cell	TCGTGGGAGTACAGAT	1
TP4	T	/	NK	TCCGTGTCAACCAACT	1
TP4	T	CD8+ Effector-GNLY	CD8 + T cell	GTTGTAGTCAAAGGTA	1
TP4	T	/	Monocytes	GTGCAGCAGACCTCCG	1
TP4	T	/	B cell	GTGCACGGTTTACTTC	1
TP4	T	CD4+ Effector-GNLY	CD4 + T cell	GGTTGTATCCAGTTCC	112
TP4	T	CD8+ Memory	CD8 + T cell	GCCCAGAAGGAGAGGC	1
TP4	T	/	Monocytes	CTTAGGAAGGAAGTGA	1
TP4	T	CD4+ Effector-GNLY	CD4 + T cell	CTACAGATCCATACTT	126
TP4	T	CD4+ Central Memory	CD8 + T cell	CGGGACTGTGAATATG	1
TP4	T	CD4+ Central Memory	CD4 + T cell	CGCCATTCACGTATAC	1
TP4	T	CD4+ Central Memory	CD4 + T cell	CCTCAGTTCCGTTTCG	1
TP4	T	CD4+ Effector Memory	CD4 + T cell	CCGATCTTCTTGGCTC	1
TP4	T	/	B cell	CATCCACTCATGAGGG	1
TP4	T	/	Monocytes	CACTTCGGTGTCGCTG	1
TP4	T	/	other T	ATTCGTTGTACCCGCA	1
TP4	T	CD8+ Memory	CD8 + T cell	ACCCAAATCTCCCAAC	1
TP4	T	CD4+ Effector-GZMK	CD4 + T cell	AATAGAGAGAGCACTG	3
TP4	T	CD8+ Memory	CD8 + T cell	AACGAAAAGTTACGGG	1
TP4	T	/	B cell	AAAGAACAGAATTGCA	5
