# Supplementary material for: Single-cell transcriptome profiling reveals immunological fitness of HIV long-term non-progressors
Source: J Virol. 2025 Nov 24;99(12):e01597-25. doi: 10.1128/jvi.01597-25 (PMC12724274; doi:10.1128/jvi.01597-25)
Supplement: Table S4 — Inclusion and exclusion criteria for study participants. [file jvi.01597-25-s0008.xlsx]

## Sheet: Sheet1
Suppl S4. Inclusion and Exclusion Criteria for Study Participants
Inclusion Criteria	HD	LTNP	TP
Age	≥18	≥18	≥18
Gender	Not limited	Not limited	Not limited
Infection status	-	Confirmed HIV infection >7 years	Confirmed HIV infection 2-5 years
Treatment status	-	Not received antiretroviral therapy	Not received antiretroviral therapy
CD4 + T Cell Count Records	-	At least 5 times, each >500 cells/μL	At least 5 times, progressively declining to below 500 cells/μL
Viral load	-	Not limited (regardless of viral load level)	Not limited
Exclusion Criteria
(1) Presence of other opportunistic or infectious diseases (e.g., Mtb, HBV, HCV); (2) Presence of other significant chronic diseases (e.g., cardiovascular, hepatic, pulmonary, renal, metabolic, endocrine, or autoimmune diseases).
